# Supplementary material for: Discovery of Novel 3-Hydroxyquinazoline-2,4(1H,3H)-Dione Derivatives: A Series of Metal Ion Chelators with Potent Anti-HCV Activities
Source: Int J Mol Sci. 2022 May 25;23(11):5930. doi: 10.3390/ijms23115930 (PMC9180926; doi:10.3390/ijms23115930)
Supplement: Supplementary file 1 [file ijms-23-05930-s001.zip]

Archive with 1 entries (1 files):
- ijms-1738365-supplementary.pdf
